# Supplementary material for: Absolute thermometry of human brown adipose tissue by magnetic resonance with laser polarized 129Xe
Source: Commun Med (Lond). 2023 Oct 17;3:147. doi: 10.1038/s43856-023-00374-x (PMC10582175; doi:10.1038/s43856-023-00374-x)
Supplement: Supplementary file 2 — Supplementary Data 1 [file 43856_2023_374_MOESM2_ESM.xlsx]

## Sheet: Sheet1
Sample #	Sample Temperature	LDX frequency(MHz)	CH2 frequency (MHz)	CH2-referenced LDX(ppm)
1	24.81	138.268	499.782	198.553
1	29.5	138.268	499.782	197.533
1	34.82	138.268	499.782	196.473
1	39.72	138.268	499.782	195.413
2	24.81	138.268	499.782	198.533
2	29.65	138.268	499.782	197.617
2	34.96	138.268	499.782	196.448
2	40.15	138.268	499.782	195.481
3	25.11	138.268	499.782	198.46
3	30.13	138.268	499.782	197.473
3	34.96	138.268	499.782	196.442
3	39.72	138.268	499.782	195.415
4	24.81	138.268	499.782	198.483
4	29.65	138.268	499.782	197.463
4	34.67	138.268	499.782	196.453
4	39.58	138.268	499.782	195.422
Ratio of Gyromagnetic Ratios
3.6153
