# Supplementary material for: Absolute thermometry of human brown adipose tissue by magnetic resonance with laser polarized 129Xe
Source: Commun Med (Lond). 2023 Oct 17;3:147. doi: 10.1038/s43856-023-00374-x (PMC10582175; doi:10.1038/s43856-023-00374-x)
Supplement: Supplementary file 3 — Supplementary Data 2 [file 43856_2023_374_MOESM3_ESM.xlsx]

## Sheet: Sheet1
Optical Probe Tem (°C)	LDX freq (MHz)	CH2 Freq (MHz)	CH2-referenced LDX (ppm)	LDX-calc Temp (°C)	Temp Difference (°C)				Ratio of gammas(1H/129Xe)
34	110.757	400.341	196.616	34.2731	-0.273143				3.6153
34.9	110.757	400.341	196.443	35.1085	-0.20845
34.9	110.757	400.341	196.458	35.0383	-0.138331
34.9	110.757	400.341	196.533	34.6743	0.225686
35.15	110.757	400.341	196.436	35.1447	0.00528915
35.35	110.757	400.341	196.402	35.3074	0.0426195
35.5	110.757	400.341	196.352	35.55	-0.05
35.75	110.757	400.341	196.292	35.8373	-0.0873131
36.4	110.757	400.341	196.173	36.4132	-0.0131794
36.5	110.757	400.341	196.185	36.3574	0.142597
36.7	110.757	400.341	196.15	36.5261	0.173884
37	110.757	400.341	196.026	37.1286	-0.1286
37	110.757	400.341	196.018	37.1649	-0.16486
37	110.757	400.341	196.065	36.9374	0.0625513
37	110.757	400.341	196.076	36.8859	0.114149
37.5	110.757	400.341	195.893	37.7675	-0.267542			t-Test: Paired Two Sample for Means
37.6	110.757	400.341	195.939	37.5491	0.0509037
37.8	110.757	400.341	195.931	37.5849	0.215123				Optical Probe Tem (°C)	LDX-calc Temp (°C)
37.82	110.757	400.341	195.889	37.7881	0.0319105			Mean	38.7804	38.6853
38	110.757	400.341	195.865	37.9033	0.0967324			Variance	5.25173	4.93255
38.07	110.757	400.341	195.856	37.9511	0.118865			Observations	54	54
38.08	110.757	400.341	195.89	37.7866	0.293423			Pearson Correlation	0.997897
38.2	110.757	400.341	195.891	37.7795	0.420487			Hypothesized Mean Difference	0.1
38.4	110.757	400.341	195.746	38.4811	-0.0811201			df	53
38.4	110.757	400.341	195.782	38.3064	0.0936363			t Stat	-0.221739
38.4	110.757	400.341	195.846	37.998	0.402041			P(T<=t) one-tail	0.412684
38.47	110.757	400.341	195.755	38.4374	0.032569			t Critical one-tail	1.67412
38.9	110.757	400.341	195.692	38.7433	0.156745			P(T<=t) two-tail	0.825369
38.95	110.757	400.341	195.692	38.7433	0.206745			t Critical two-tail	2.00575
39.3	110.757	400.341	195.629	39.0491	0.250922
39.35	110.757	400.341	195.596	39.2065	0.143488
39.43	110.757	400.341	195.556	39.4008	0.0292158
39.6	110.757	400.341	195.529	39.5297	0.0703417
39.6	110.757	400.341	195.547	39.4423	0.15772
39.6	110.757	400.341	195.547	39.4423	0.15772
40.23	110.757	400.341	195.412	40.0976	0.132383
40.34	110.757	400.341	195.398	40.1627	0.177291
40.47	110.757	400.341	195.374	40.2817	0.18831
40.7	110.757	400.341	195.221	41.0203	-0.320347
40.7	110.757	400.341	195.301	40.6335	0.0664585
41.02	110.757	400.341	195.272	40.7744	0.245643
41.04	110.757	400.341	195.238	40.9407	0.0993478
41.07	110.757	400.341	195.236	40.9491	0.120887
41.13	110.757	400.341	195.246	40.8994	0.23062
41.24	110.757	400.341	195.209	41.0802	0.15982
41.5	110.757	400.341	195.146	41.386	0.113996
41.59	110.757	400.341	195.146	41.386	0.203996
41.68	110.757	400.341	195.156	41.333	0.347002
41.8	110.757	400.341	195.073	41.7355	0.0644834
41.87	110.757	400.341	195.082	41.6918	0.178172
41.98	110.757	400.341	195.043	41.8833	0.0966708
42.05	110.757	400.341	195.073	41.7355	0.314483
42.08	110.757	400.341	195.028	41.954	0.126038
42.13	110.757	400.341	195.055	41.8229	0.307105
				MEDIAN	0.116507
				MAX	0.420487
				MIN	-0.320347
				SDEV	0.162519
