# Supplementary material for: Absolute thermometry of human brown adipose tissue by magnetic resonance with laser polarized 129Xe
Source: Commun Med (Lond). 2023 Oct 17;3:147. doi: 10.1038/s43856-023-00374-x (PMC10582175; doi:10.1038/s43856-023-00374-x)
Supplement: Supplementary file 4 — Supplementary Data 3 [file 43856_2023_374_MOESM4_ESM.xlsx]

## Sheet: Sheet1
Subject #	1H center Frequency (Hz)	Xe center frequency (Hz)	LDX offset (ppm)	CH2 offset (ppm)	LDX freq (Hz)	CH2 freq (Hz)	rLDX frequency (ppm)	Measured Temp (°C)				Gamma Ratios
6	123217013	34088777	-2	-2.9	3.40887e+07	1.23217e+08	195.458	39.8758	Same data but CH2 peak split in two peaks one at -2.9ppm and one at -3.9ppm			3.6153
6	123217013	34088777	-2	-3.9	3.40887e+07	1.23217e+08	196.458	35.0369																			3.6153
7	123217829	34089000	-2.05	-3.27	3.40889e+07	1.23217e+08	195.697	38.7179
7	123217829	34089000	-2	-3.239	3.40889e+07	1.23217e+08	195.716	38.626
7	123217495	34088825	-0.293	-3.68	3.40888e+07	1.23217e+08	195.441	39.9566
8	123216961	34089000	-9.2699	-2.96	3.40887e+07	1.23217e+08	195.211	41.0671
8	123217074	34088702	0.264	-3	3.40887e+07	1.23217e+08	195.126	41.4784
8	123217426	34088799	0.5867	-3.3	3.40888e+07	1.23217e+08	195.738	38.5196
8	123217426	34088799	0.83	-3.2	3.40888e+07	1.23217e+08	195.881	37.8262
9	123217033	34089000	-8.57	-3.16	3.40887e+07	1.23217e+08	195.527	39.5401
10	123217430	34088800	0.41	-3.5	3.40888e+07	1.23217e+08	195.758	38.4219
11	123216832	34088635	1.81	-2.6	3.40887e+07	1.23217e+08	196.271	35.9401
12	123216860	34088642	1.58	-2.2	3.40887e+07	1.23217e+08	195.619	39.0945
12	123217255	34088635	3.9	-3.36	3.40888e+07	1.23217e+08	195.688	38.761
13	123218245	34086657	69.235	-3.3	3.4089e+07	1.23218e+08	194.899	42.578
13	123218297	34089015	0.11	-4.3	3.4089e+07	1.23218e+08	195.529	39.5314
14	123248210	34097318	0.938	-3	3.40973e+07	1.23248e+08	195.861	37.9262
14	123247747	34097184	0.79772	-3.4864	3.40972e+07	1.23247e+08	196.034	37.0899
15	123248283	34097341	2.11	-1.3965	3.40974e+07	1.23248e+08	195.511	39.6163
15	123248283	34097412	0.5279	-1	3.40974e+07	1.23248e+08	195.615	39.1146
16	123247612	34097164	0.3519	-2.773	3.40972e+07	1.23247e+08	195.383	40.2372
16	123247976	34097260	0.35	-3.2	3.40973e+07	1.23248e+08	195.67	38.8475
16	123248327	34097353	0.41	-3.02	3.40974e+07	1.23248e+08	195.43	40.0109
16	123248327	34097353	0.2346	-3.17	3.40974e+07	1.23248e+08	195.404	40.1338
17	123248233	34097332	0.117	-3.26	3.40973e+07	1.23248e+08	195.524	39.557
17	123248220	34097332	0	-3.35	34097332	1.23248e+08	195.602	39.1773
18	123248441	34097378	0.29	-3.5359	3.40974e+07	1.23248e+08	195.634	39.0232
18	123248083	34097288	0.82	-2.8	3.40973e+07	1.23248e+08	195.693	38.7362
Note: Colors label different imaging sessions. For example, participant 16 underwent 2 different imaging sessions and in each of those we performed two independent temperature measurements.
